# Supplementary material for: Comparative Signatures of Selection Analyses Identify Loci Under Positive Selection in the Murrah Buffalo of India
Source: Front Genet. 2021 Oct 19;12:673697. doi: 10.3389/fgene.2021.673697 (PMC8560740; doi:10.3389/fgene.2021.673697)
Supplement: Supplementary file 2 [file DataSheet1.xlsx]

## Sheet: S1
Table S1: Details of sample number and sampling location
Breed	Samples	Location
Murrah	30	ICAR-IVRI; Livestock Research Station (LRS), GBPUA & T, Pantnagar (Uttarakhand) and Livestock Farm, GADVASU Ludhiana
Bhadawari	15	Buffalo Farm, ICAR-IGFRI, Jhansi (Uttar Pradesh)
Surti	15	Livestock Research Station, CVAS, Udaipur (Rajasthan)
Mehsana	15	Livestock Research Station, SDAU, SK Nagar (Gujarat)
Pandharpuri	15	Zonal Agriculture Research Station, Kolhapur (Maharashtra)
Toda	6	Collected from Niligiri Hills, District- Nilgiris (Tamilnadu)

## Sheet: S2
Table S2: Sample-wise alignment percentage
Breed	ID	Alignment%
Bhadawari	10f	99.92
Bhadawari	11f	99.92
Bhadawari	13m	99.8
Bhadawari	14m	99.83
Bhadawari	15m	99.83
Bhadawari	16m	99.83
Bhadawari	17m	99.84
Bhadawari	19m	99.82
Bhadawari	20f	99.94
Bhadawari	22f	99.93
Bhadawari	23f	99.95
Bhadawari	24f	99.92
Murrah	2856	99.8
Murrah	2861	99.79
Murrah	2864	99.7
Murrah	2867	99.88
Murrah	3224	99.66
Murrah	3235	99.93
Murrah	3255	99.93
Murrah	3258	99.94
Surti	4735	99.95
Surti	4739	99.94
Surti	4742	99.86
Surti	4747	99.92
Surti	4765	99.82
Surti	4767	99.82
Surti	4768	99.94
Surti	4772	99.92
Surti	4774	99.64
Surti	4775	99.74
Surti	4777	99.84
Surti	4789	99.86
Surti	4791	99.84
Surti	4796	99.89
Surti	4801	99.93
Bhadawari	5m	99.77
Bhadawari	7f	99.88
Bhadawari	9f	99.91
Murrah	Mi10f	99.92
Murrah	Mi10m	99.78
Murrah	Mi11f	99.97
Murrah	Mi11m	99.97
Murrah	Mi12f	99.96
Murrah	Mi12m	99.96
Murrah	Mi13m	99.87
Murrah	Mi15f	99.78
Murrah	Mi16f	95.82
Murrah	Mi17f	99.86
Murrah	Mi1m	99.81
Murrah	Mi3f	99.93
Murrah	Mi3m	99.96
Murrah	Mi4m	99.83
Murrah	Mi5f	99.91
Murrah	Mi5m	99.86
Murrah	Mi6f	99.97
Murrah	Mi6m	99.83
Murrah	Mi8m	99.83
Murrah	Mi9f	99.95
Murrah	Mp3f	99.9
Murrah	Mp6m	99.76
Mehsana	Ms10m	99.86
Mehsana	Ms1m	99.82
Mehsana	Ms2f	99.93
Mehsana	Ms2m	99.82
Mehsana	Ms4f	99.95
Mehsana	Ms4m	99.79
Mehsana	Ms5f	99.94
Mehsana	Ms5m	99.83
Mehsana	Ms6m	99.82
Mehsana	Ms7f	99.88
Mehsana	Ms7m	99.96
Mehsana	Ms8f	99.96
Mehsana	Ms8m	99.88
Mehsana	Ms9f	99.94
Mehsana	Ms9m	99.86
Pandharpuri	P1m	99.84
Pandharpuri	P2f	99.95
Pandharpuri	P2m	99.84
Pandharpuri	P3f	99.95
Pandharpuri	P3m	99.86
Pandharpuri	P4f	99.92
Pandharpuri	P4m	99.8
Pandharpuri	P5f	99.95
Pandharpuri	P5m	99.83
Pandharpuri	P6f	99.37
Pandharpuri	P6m	99.84
Pandharpuri	P7f	99.94
Pandharpuri	P7m	99.83
Pandharpuri	P8f	99.94
Pandharpuri	P9f	99.95
Toda	TB-10	99.95
Toda	TB-1	99.92
Toda	TB-6	99.96
Toda	TB-7	99.95
Toda	TB-8	99.87
Toda	TB-9	99.91

## Sheet: S3
Table S3: Total variants identified per chromosome for all breeds
S.no.	Chromosome_code	Chr.	Length(bp)	Discovered variants	Bp_per_variant
1	NC_006295.1	Mitochondria	16359	12	1363
2	NC_037545.1	1	202105980	45310	4460
3	NC_037546.1	2	188952477	39315	4806
4	NC_037547.1	3	175630833	38378	4576
5	NC_037548.1	4	165345888	34549	4785
6	NC_037549.1	5	127681980	28003	4559
7	NC_037550.1	6	120641659	26282	4590
8	NC_037551.1	7	117219835	26192	4475
9	NC_037552.1	8	119769348	25544	4688
10	NC_037553.1	9	110236936	23679	4655
11	NC_037554.1	10	104521508	22648	4615
12	NC_037555.1	11	102258935	21968	4656
13	NC_037556.1	12	106433551	22999	4627
14	NC_037557.1	13	90503546	21296	4249
15	NC_037558.1	14	83509883	18118	4609
16	NC_037559.1	15	82162863	19975	4113
17	NC_037560.1	16	84651441	19740	4288
18	NC_037561.1	17	73313739	16455	4455
19	NC_037562.1	18	65927732	14885	4429
20	NC_037563.1	19	71842292	18040	3982
21	NC_037564.1	20	68863396	15933	4322
22	NC_037565.1	21	60877646	13838	4399
23	NC_037566.1	22	62062344	15114	4106
24	NC_037567.1	23	51760919	12621	4101
25	NC_037568.1	24	42448106	10576	4013
26	NC_037569.1	X	143533794	15315	9372

## Sheet: S4
Table S4: Breed wise SNPs, Insertions and Deletions at read depth = 10
	MURRAH	BHADAWARI	MEHSANA	PANDHARPURI	SURTI	TODA
SNPs	484449	473909	489738	469311	470603	448714
Insertion	26518	25815	26714	25565	25783	24452
Deletion	32510	31843	32594	31444	31104	29407

## Sheet: S5
Table S4(a): Number of effects by impact
Type (alphabetical order)	Count	Percent
HIGH	302	0.021%
LOW	6,462	0.458%
MODERATE	3,095	0.22%
MODIFIER	1,399,534	0.993
Table S4(b): Number of effects by region
Type (alphabetical order)	Count	Percent
DOWNSTREAM	65,328	4.635%
EXON	12,118	0.86%
INTERGENIC	311,946	22.133%
INTRON	938,231	66.57%
SPLICE_SITE_ACCEPTOR	57	0.004%
SPLICE_SITE_DONOR	18	0.001%
SPLICE_SITE_REGION	1,289	0.091%
TRANSCRIPT	4,806	0.341%
UPSTREAM	63,746	4.523%
UTR_3_PRIME	8,908	0.632%
UTR_5_PRIME	2,946	0.209%

## Sheet: S6
Table S6: XP-EHH of Murrah against Bhadawari, Mehsana, Surti, Pandharpuri and Toda
		Murrah - Bhadawari
Xpehh	chr	start	end	gene
4.0155	1	192168692	192245604	LOC112586975
4.03303	1	161190810	161555205	MED12L
4.86829	1	192319897	192322098	LOC112580862
4.17703	2	56674658	56715150	HS6ST1
4.47807	2	132721195	132923393	MYO1B
4.09894	3	5438741	5711015	SDK2, TRNAG-CCC_22
4.23726	3	48998831	49079508	CCL14
4.54475	3	2816856	2856549	KCNJ2
5.25917	3	2536679	2642309	LOC112583588
5.45558	3	143278931	143490208	DAPK1
4.04287	4	47459741	47476817	LOC102398773
4.72366	5	39992652	40011594	AADACL4
4.79709	5	113308975	113460951	CD5, VPS37C
4.18427	7	29402334	29453113	LOC102395897
4.29077	7	29853303	30146985	TRNAC-GCA_110, ADAMTS3
4.6339	7	28640078	29108103	PPBP, CXCL6, CXCL8, RASSF6, AFM, AFP, ALB
5.81181	7	16106891	16743114	MAPK10
4.81176	9	63431818	63583326	TRPC7
5.27644	9	50753080	50808057	SH3TC2
4.49934	10	84290283	84562847	BCKDHB
4.75369	11	78707148	78828147	LOC112587891
6.03613	11	79207443	79293891	LOC102392326
4.69784	12	86340919	86380369	KCNF1
5.00606	13	14638761	15017099	LOC102394150
4.8984	14	32679724	32755674	SMOX, ADRA1D
4.1216	15	12795151	12910061	NDUFAF6
4.84981	15	38238986	38530926	ZNF704
4.32267	16	7501015	7600805	SPI1, MYBPC3, MADD, NR1H3, ACP2
4.48119	16	35604023	35683684	LOC102391102
4.86831	16	38118948	38406855	CAVIN3, SMPD1, APBB1, HPX, TRIM3, ARFIP2, TIMM10B, DNHD1, RRP8, ILK
5.18553	16	7655820	7866285	C16H11orf49
4.41296	20	49776417	49907773	LOC112580801
4.18308	21	53814882	54042574	LARS2
4.07817	22	51254123	51394199	CDH7
4.17838	22	38867733	39380000	NOL4
4.2033	23	16618614	16850193	SORBS1
4.48055	23	48880371	49056564	LOC112580801
	Murrah - Surti
Xpehh	chr	start	end	gene
4.09815	1	39992730	40000067	LOC102405229
4.42505	1	187322925	187578663	SLC37A1, PDE9A
4.65836	2	93721965	93918695	KCNJ3
4.04373	3	122897979	123033429	HRCT1, SPAAR
4.29564	3	143278931	143620455	DAPK1, CTSL, FBP2
4.54184	3	147106246	147434603	WNK2
4.99964	3	139006483	139364932	FRMD3
4.17494	4	101904031	101961314	KITLG
5.17153	4	41323382	41449515	IPO8, CAPRIN2
6.11993	4	101326316	101327954	LOC102395105
4.03708	5	38538998	38708742	MTOR, UBIAD1
4.47497	5	3790319	3928966	NEK7
4.08802	8	64639183	64767977	ITPRID1
4.11085	8	109432200	111749571	CNTNAP2
4.19588	8	46511251	46766220	ATXN7L1
4.36678	8	117791002	117791410	LOC102406515
4.59195	10	91369207	91451379	EEF1A1, MTO1, CGAS
7.76638	12	36246269	36676377	PSME4, ACYP2
4.5761	13	35383832	35866661	LOC102408857
4.1916	14	11790390	12940798	PTPRT
5.3433	15	76377223	76510256	LOC112579100
5.54148	16	35550676	35683684	LOC112579350
4.32406	20	25292548	26256979	NPAS3
4.42136	22	29955091	29966673	HRH4
4.80572	24	26660312	27007914	XYLT1
	Murrah-Mehsana
Xpehh	chr	start	end	gene
4.39713	1	192319897	192322098	LOC112580862
4.43555	1	184226779	184572722	B3GALT5, IGSF5, PCP4
4.45985	1	184704359	185549837	DSCAM
4.03166	4	154945758	155090962	MAT1A, DYDC1, DYDC2
4.04338	4	36682132	37277797	ITPR2
4.34569	4	156238775	157473973	NRG3
4.04518	5	5605162	5904705	PLXNA2
4.59412	5	34464777	35451832	CAMTA1
4.2075	8	115697741	116763051	DPP6
4.24185	9	48967826	49207104	SMIM3, DCTN4, RBM22, MYOZ3, SYNPO
5.19782	9	64216990	64326407	NEUROG1, TIFAB
4.81355	12	9381337	9697516	TACR1, POLE4, HK2
4.0476	16	53298211	53796460	GRIK4
4.14373	16	3613660	3647861	LOC102405740
4.37868	18	63396234	63552782	ZNF444
4.14284	19	16495532	16698051	IPO11
	Murrah-Pandharpuri
Xpehh	chr	start	end	gene
4.0912	1	183131673	183583158	NEK11, ASTE1, ATP2C1
4.23329	2	168178231	168502034	COL4A4
4.30947	2	174917034	175139202	TINAGL1, SERINC2, FABP3, ZCCHC17
4.50477	2	56674658	56740551	HS6ST1
4.77821	2	109505000	109670431	LOC102408798
6.23989	2	46251839	46358012	TINAG
4.74043	3	96986181	99480111	TRNAC-GCA_59, PTPRD
4.09879	4	104195764	104608705	MGAT4C, NTS
4.13978	6	103577532	104138776	HIVEP3
4.31175	6	90620288	90789100	USP24
4.70464	6	32659602	32791443	KCNA2, KCNA10
4.83977	6	90813620	90969059	BSND, TMEME61, DHCR24, LEXM
4.27036	7	114095513	114132241	NPY5R, NPY1R
4.29487	7	50843578	51125422	CORIN
4.48864	7	29853303	30146985	TRNAC-GCA_110, ADAMTS3
5.37301	7	28553887	28772345	PPBP, CXCL6, CXCL8
5.73907	7	28897369	29398713	RASSF6, AFM, AFP, ALB, ANKRD17
4.37238	8	59709624	60293509	ELMO1
5.3701	9	64216990	64326407	NEUROG1, TIFAB
4.2654	10	84290283	84562847	BCKDHB
4.12742	11	50645063	51138635	MYZAP, POLR2M, ALDH1A2
4.14911	11	51459060	51649948	LIPC
4.51332	11	48261414	48372455	RSL24D1, RAB27A
4.64414	11	60769406	60771838	LOC102416139
5.55993	11	50431411	50759635	CGNL1, MYZAP
4.82246	12	31948147	33169038	NRXN1
4.11504	13	75739784	75759050	LOC112578494
4.11578	13	23401830	24977050	GPC5
5.13497	13	29680288	29682635	LOC102414496
4.10486	14	51771240	52068286	ST8SIA6
4.06405	15	22545641	22557701	LOC112579137
4.18433	15	45698186	45735492	C15H8orf89, RPL7
4.41469	15	38957762	39192357	TPD52, MRPS28
5.54542	15	38166023	38536206	ZNF704
4.0643	23	28354745	28356485	LOC112581623
4.26502	23	48880371	49056564	GLRX3
5.67267	23	24979789	25617212	SORCS3
	Murrah-Toda
Xpehh	chr	start	end	gene
4.50841	1	9330382	9472499	SFRP1, E2F8, CSRP3, ZDHHC13, SLC22A2
4.6016	1	108702811	108948672	C1H3orf30, UPK1B, B4GALT4, ARHGAP31
4.02772	3	138760903	138853126	RASEF
4.27705	3	133574843	133589450	STC1
4.68281	3	72949436	73227359	FZD3, FBXO16, ZNF395, PNOC
4.71398	3	116273296	116809922	GNA14
4.03753	4	44276891	44414728	CARD10, MFNG, ELFN2
4.16716	4	32594491	32705589	ETNK1
4.17873	4	164976823	165050039	ZNF32, ZNF239, TFAM
4.23099	4	33583199	34809844	SOX5
4.24565	4	121653282	121838697	GALNT2
4.65997	4	41323382	41449515	IPO8, CAPRIN2
5.45487	4	164104019	164106595	LOC112584422
5.98403	4	17860247	18370221	LOC102402808
4.37859	5	81850902	82169466	NOX4, TYR
5.03614	5	45251802	45776280	RGS7
5.66283	5	58495338	58535409	LOC112585254
4.76979	6	17735385	17739534	KPRP
4.85658	6	5647323	5860965	NUF2
4.2426	7	28640078	28749849	PPBP, CXCL6
4.37251	7	28985766	29108103	AFM, AFP, ALB
4.65572	7	29853303	30146985	TRNAC-GCA_110, ADAMTS3
5.76154	7	25306894	25313325	CXCL13
4.27698	8	76194440	76307843	TRNAE-CUC_12, RAMP3, TBRG4
4.28977	8	91665019	92084886	SND1, LRRC4
4.1219	9	97401497	97544511	LOC102403125
4.36176	9	55625021	55936286	KCTD16
4.40924	9	54500539	54500645	LOC112587206
4.71861	9	108000939	108250227	ADAMTS2
4.73791	9	76372793	76443057	DTWD2
4.50305	10	81254172	81411241	RWDD2A, PGM3, DOP1A
4.21227	11	97223110	97402261	CPLX2, THOC3
4.27893	11	53496587	54450465	ANXA2, ICE2, RORA
5.11511	11	81632298	81760334	CARMIL3
4.06562	12	85632298	85909794	LPIN1, NTSR2, GREB1
4.26563	12	86340919	86501726	TRNAC-GCA_182, KCNF1, PDIA6, ATP6V1C2
4.64756	13	2511048	2629440	LOC102402830
4.98282	13	17902631	19952768	LOC102405871
4.23842	15	8625742	8748020	TMEM64
5.60762	18	14622913	14929335	C18H16orf87, MYLK3, GPT2
4.22244	20	42998465	43301806	ARNT2, CTXND1
4.3048	20	49776417	49968750	LOC112580801
4.47595	20	5997323	5997429	LOC112581054
7.44621	22	21173018	21835098	PTPRM
4.24274	24	5039425	5285026	NPTX2, TMEM130, TRRAP

## Sheet: S7
Table S7: FST of Murrah against Bhadawari, Mehsana, Surti, Pandharpuri and Toda
		Murrah-bhadawari
FST	chr	start	end	gene
0.532081	7	92762629	92945648	HADH, SGMS2, TRNAC-GCA_117
0.535537	7	28985766	29108103	AFM,AFP, ALB
0.554866	3	4401955	4452937	LOC102400809
0.563847	16	6499970	6597084	LOC112579436
0.568539	17	7249373	7604577	MYO18B, GRK3
0.569753	3	33079624	33342157	SHISA6
0.574115	12	47070375	47238037	RPIA, TRNAG-UCC_39, EIF2AK3
0.599991	10	93667422	93703313	LOC112587568
0.606237	11	1887124	1887195	TRNAC-GCA_159
0.635491	4	156067847	156068408	LOC102414753
0.644096	1	179854352	179855267	LOC102399786
0.703896	13	23401830	24977050	GPC5
	Murrah -surti
FST	chr	start	end	gene
0.597268	13	67684111	67921018	LHFPL6
0.599107	8	55856239	56463472	ZNF277, DOCK4
0.602093	13	41706286	42240674	KLF12
0.604166	23	9997193	46427405	DOCK1, INSYN2
0.616362	10	8434005	8546588	FNDC1
0.623248	8	37217785	37608929	PCLO
0.629951	22	58114987	58561515	CNDP2, CNDP1, ZNF407
0.633145	8	4386726	4681446	COBL
0.633459	15	68838019	68844273	LOC112579098
0.656309	2	9785447	9920654	CD83
0.687764	18	61195890	61292539	LOC112580336
0.697638	19	65175909	65637320	ADCY2
	Murrah-mehsana
FST	chr	start	end	gene
0.670757	1	35897734	119016522	HRASLS
0.702003	1	187500000	187600000	PDE9A
0.702003	4	24922535	187578663	C4H12orf60, ART4,GUCY2C, SMCO3, WBP11
0.702511	4	60019683	60095942	TESPA1, NEUROD4
0.675165	8	109432200	111749571	CNTNAP2
0.698582	8	117126508	117182585	CNPY1
0.771365	9	8774837	8916302	LOC102405384
0.685697	9	44708210	44708313	LOC112587217
0.712916	11	81095419	81201384	RNF212B, SLC7A8
0.672467	15	498801	941733	COL14A1, DEPTOR
0.714844	15	1376216	1541371	CHMP4C, SNX16
0.728188	20	42854357	43188847	ABHD17C, ARNT2
0.7944	24	29848467	29877070	TRNAG-CCC_176
	Murrah-pandharpuri
FST	chr	start	end	gene
0.667961	1	174917034	191784466	RUNX1, TINAGL1
0.667961	2	174917034	191784466	LOC102401599
0.687764	6	11910483	39428082	KIRREL1, SEC23IP
0.685697	7	48900129	48904612	RASL11B
0.762476	7	49903773	50239201	OCIAD1, FRYL
0.709451	8	86484211	87074081	CADPS2
0.750175	8	114022964	114332804	PRKAG2
0.672575	10	2803675	2813682	TBXT
0.705574	12	92685993	92807338	RBM18, MRRF
0.766029	15	22545641	22557701	LOC112579137
0.903016	18	14622913	14929335	C18H16orf87, MYLK3, GPT2
0.673231	23	6421225	38995593	GRK5
	Murrah-toda
FST	chr	start	end	gene
0.841527	20	4299162	4380441	SLC25A47, SLC25A29, YY1
0.853302	1	12492454	172531682	SPSB4, SLC25A36, RAC3, DUS1L, GPS1, CSMD3
0.850379	18	14573709	14746715	VPS35, ORC6, MYLK3
0.851266	9	34803034	107984814	ZNF879, CLIP4, PCARE, TOGARAM2, CARHSP1, PMM2, TMEM186, ABAT
0.854798	10	80491921	80610579	KIAA0408, SOGA3, C10H6orf58
0.897855	10	86054702	86164029	LOC112587552
0.814134	9	108610957	108708695	CANX, MAML1
0.935954	9	108881568	109062623	RNF130
